# Supplementary material for: Phytochemicals from Euclea natalensis Modulate Th17 Differentiation, HIV Latency, and Comorbid Pathways: A Systems Pharmacology and Thermodynamic Profiling Approach
Source: Microorganisms. 2025 Sep 15;13(9):2150. doi: 10.3390/microorganisms13092150 (PMC12472539; doi:10.3390/microorganisms13092150)
Supplement: Supplementary file 1 [file microorganisms-13-02150-s001.zip]

Archive with 2 entries (2 files):
- Supplementary Material 1_Figures.pdf
- Supplementary Material 2_Tables.pdf
